# Supplementary material for: Subthreshold Thermal Stress Aggravates Methamphetamine-Induced Cardiomyocyte Pyroptosis via the Mitochondrial ROS/BAX/mtDNA/NLRP3 Pathway
Source: Int J Mol Sci. 2026 May 31;27(11):5000. doi: 10.3390/ijms27115000 (PMC13256843; doi:10.3390/ijms27115000)
Supplement: Supplementary file 1 [file ijms-27-05000-s001.zip › Supplementary Table.xlsx]

## Sheet: Table S1
Table S1. Gene ontology of RNAseq data (p value, Counts)
Description	NC-Sal vs NC-METH	STS-Sal vs STS-METH	NC-METH vs STS-METH
Regulation of inflammatory response	0.7717362 (9)	1.339E-08 (47)	1.187E-06 (37)
Production of molecular mediator involved in inflammatory response	0.7825885 (2)	0.0603208 (9)	0.0822331 (8)
Response to interleukin-1	0.4894203 (6)	2.145E-06 (23)	0.0036320 (15)
Interleukin-1 beta production	0.2859865 (6)	0.0088231 (12)	0.0110849 (8)

## Sheet: Table S2
Table S2. Gene ontology of RNAseq data
Description	Count	p value
Positive regulation of release of cytochrome c from mitochondria	5	0.00046
Regulation of mitochondrial membrane potential	6	0.01268
Mitochondrial outer membrane permeabilization	3	0.0341
Apoptotic mitochondrial changes	8	0.00596
Mitochondrial outer membrane permeabilization involved in programmed cell death	3	0.05107

## Sheet: Table S3
Table S3. The sequences of primers (SYBR) for qPCR (Invitrogen, USA)
Species	Gene	Sequences(5’-3’)
Mouse	mt-Cytb	F: TGTCGGACGAGGCTTATATTATGG
		R: TGTGGCTATGACTGCGAACAG
Mouse	18S	F: CTTAGAGGGACAAGTGGCG
		R: ACGCTGAGCCAGTCAGTGTA
Rat	mt-Cytb	F: ATTCCGCCCAATCACCCAAATCC
		R: GTTCTACTGGTTGGCCTCCGATTC
Rat	18S	F: TAGAGGACAAGTGGCGTTC
		R: CATACTCAGCACCAGCAT
Mouse	Ndufv2	F: GCAAGGAATTTGCATAAGACAGC
		R: TAGCCATCCATTCTGCCTTTG
Mouse	Ndufs1	F: AGGATATGTTCGCACAACTGG
		R: TCATGGTAACAGAATCGAGGGA
Mouse	Ndufs4	F: CGGCGGTCTCAATGTCAGTGTC
		R: GAAGGTCAGAACCATGTTGGAGAGG
Mouse	Gapdh	F: GGAGAAACCTGCCAAGTATGA
		R: TTGAAGTCACAGGAGACAACC
